# Supplementary material for: First Successful Delivery after Uterus Transplantation in MHC-Defined Cynomolgus Macaques
Source: J Clin Med. 2020 Nov 17;9(11):3694. doi: 10.3390/jcm9113694 (PMC7698480; doi:10.3390/jcm9113694)
Supplement: Supplementary file 1 [file jcm-09-03694-s001.zip]

Archive with 4 entries (4 files):
- Supplementary Materials/Supplementary video.mp4
- Supplementary Materials/Table S1.docx
- Supplementary Materials/Table S2.docx
- Supplementary Materials/Table S3.docx
